# Supplementary material for: Optimization of Cas9 activity through the addition of cytosine extensions to single-guide RNAs
Source: Nat Biomed Eng. 2023 Apr 10;7(5):672–91. doi: 10.1038/s41551-023-01011-7 (PMC10195680; doi:10.1038/s41551-023-01011-7)
Supplement: Source Data for Figs. 1–7 and ED Fig. 1–9 — Source data. [file 41551_2023_1011_MOESM6_ESM.xlsx]

## Sheet: Fig.1
Fig.1g		tdTomato/Venus
		Frameshift/Frameshift	Frameshift/In-frame	In-frame/Frameshift	In-frame/In-frame
	Cdh1-AIMS / P2A1-gRNA1	73.913	11.5942	14.4928	0
	Cdh1-AIMS / P2A1-gRNA1	70.5263	11.5789	14.7368	3.15789
	Cdh1-AIMS / P2A1-gRNA1	76.7677	13.1313	10.101	0
	Cdh1-AIMS / P2A1-gRNA2	66.6667	16.2393	14.5299	2.5641
	Cdh1-AIMS / P2A1-gRNA2	74.0741	12.963	11.1111	1.85185
	Cdh1-AIMS / P2A1-gRNA2	52	17.3333	20	10.6667
	Tbx3-AIMS / P2A1-gRNA1	88.6792	5.66038	3.77358	1.88679
	Tbx3-AIMS / P2A1-gRNA1	75.5102	12.2449	8.16327	4.08163
	Tbx3-AIMS / P2A1-gRNA1	81.3559	8.47458	6.77966	3.38983
	Tbx3-AIMS / P2A1-gRNA3	59.2593	25.9259	11.1111	3.7037
	Tbx3-AIMS / P2A1-gRNA3	55.0459	19.2661	21.1009	4.58716
	Tbx3-AIMS / P2A1-gRNA3	61.7647	8.82353	14.7059	14.7059
	Cdh1-AIMS / P2A1-gRNA4	57.4074	18.5185	16.6667	7.40741
	Cdh1-AIMS / P2A1-gRNA4	24.6377	17.3913	39.1304	18.8406
	Cdh1-AIMS / P2A1-gRNA4	61.1111	18.8889	14.4444	5.55556
	Cdh1-AIMS / P2A1-gRNA5	69.2308	14.1026	16.6667	0
	Cdh1-AIMS / P2A1-gRNA5	58.8889	18.8889	21.1111	1.11111
	Cdh1-AIMS / P2A1-gRNA5	59.7701	17.2414	14.9425	8.04598
	Cdh1-AIMS / P2A1-gRNA5	57.5	15	21.25	6.25
	Cdh1-AIMS / P2A1-gRNA5	53.1646	16.4557	22.7848	7.59494
	Cdh1-AIMS / P2A1-gRNA5	53.6082	21.6495	17.5258	7.21649
	Cdh1-AIMS / P2A1-gRNA5	57.7465	18.3099	22.5352	1.40845
	Cdh1-AIMS / P2A1-gRNA5	67.9012	16.0494	9.87654	6.17284
	Cdh1-AIMS / P2A1-gRNA5	61.5385	20.8791	13.1868	4.3956
	Cdh1-AIMS / P2A1-gRNA6	69.3182	11.3636	15.9091	3.40909
	Cdh1-AIMS / P2A1-gRNA6	71.4286	11.2245	12.2449	5.10204
	Cdh1-AIMS / P2A1-gRNA6	62.5	11.1111	25	1.38889
	Cdh1-AIMS / P2A1-gRNA6	66.2162	10.8108	20.2703	2.7027
	Cdh1-AIMS / P2A1-gRNA6	58.8235	23.5294	13.2353	4.41176
	Cdh1-AIMS / P2A1-gRNA6	63.8889	19.4444	13.8889	2.77778

## Sheet: Fig.2
Fig.2a					Fig.2e						Fig.2f											Fig.2g												Fig.2h
	250 ng	25 ng	2.5 ng				[C]sgRNA	V+/Tindel	Vindel/T+			0C	5C	10C	15C	20C	25C	30C	35C	40C				0C	5C	10C	15C	20C	25C	30C	35C	40C			type	[C]sgRNA	observed_log10(S)	predicted_log10(S)		extension	18.908
	1363	326	19			Tbx3-AIMS / P2A1-gRNA1	10C	60	40		Cdh1-P2A1-gRNA1	1	0.986355	0.980068	0.746349	0.506054	0.374234	0.31294	0.227159	0.526592			Cdh1-P2A1-gRNA1	0	-1.14051	-1.30785	-2.53086	-2.98905	-3.22283	-3.3411	-3.53133	-2.95333			Cdh1-P2A1-gRNA1	0C	0	-0.375766		sgRNA type	5.259
	1642	454	11			Tbx3-AIMS / P2A1-gRNA1	15C	26.6667	73.3333		Cdh1-P2A1-gRNA2	0.997222	0.995271	0.989402	0.925139	0.815022	0.5965	0.442178					Cdh1-P2A1-gRNA2	0	-0.231886	-0.584959	-1.46314	-1.91105	-2.38533	-2.65599					Cdh1-P2A1-gRNA1	5C	-1.14051	-0.94252		sgRNA type*extension	0.486
	1469	493	22			Tbx3-AIMS / P2A1-gRNA1	15C	30	70		Cdh1-P2A1-gRNA3	1	0.99478	0.984148	0.913449	0.701819	0.561431	0.400897					Cdh1-P2A1-gRNA3	0	-0.719492	-1.20658	-1.97615	-2.62782	-2.89231	-3.17403					Cdh1-P2A1-gRNA1	10C	-1.30785	-1.50927
	1313	300	17			Tbx3-AIMS / P2A1-gRNA1	15C	42.1053	57.8947		Cdh1-P2A2-gRNA4	1	1	1	0.973601	0.940995	0.858367	0.75693	0.749018	0.784898			Cdh1-P2A2-gRNA4	0	0	0	-1.43278	-1.79687	-2.21706	-2.50624	-2.52471	-2.4374			Cdh1-P2A1-gRNA1	15C	-2.53086	-2.07603
						Tbx3-AIMS / P2A1-gRNA1	20C	50	50		Cdh1-P2A2-gRNA5	1	1	0.993243	0.953095	0.819412	0.668423	0.564216					Cdh1-P2A2-gRNA5	0	0	-0.832248	-1.69165	-2.34275	-2.6951	-2.88739					Cdh1-P2A1-gRNA1	20C	-2.98905	-2.64278
						Tbx3-AIMS / P2A1-gRNA1	20C	66.6667	33.3333		Cdh1-P2A2-gRNA6	0.995434	0.968659	0.795965	0.217104	0.273189	0.184329	0.111807					Cdh1-P2A2-gRNA6	0	-0.848399	-1.74727	-2.89549	-2.76341	-2.98438	-3.23849					Cdh1-P2A1-gRNA1	25C	-3.22283	-3.20954
						Tbx3-AIMS / P2A1-gRNA1	20C	56.25	43.75		Acvr1(WT)-sgRNA1	1	0.99	0.877778	0.4	0.217742	0.125	0.1					Acvr1(WT)-sgRNA1	0	0	-2.27941	-3.12197	-3.38843	-3.47669	-4.00436					Cdh1-P2A1-gRNA1	30C	-3.3411	-3.77629
						Tbx3-AIMS / P2A1-gRNA1	25C	46.1538	53.8462		ACVR1(R206H)-sgRNA1	0.925384	0.39107	0.18437	0.0367908								ACVR1(R206H)-sgRNA1	9.64327e-17	-1.29184	-1.74933	-2.57035								Cdh1-P2A1-gRNA2	0C	0	0.138337
						Tbx3-AIMS / P2A1-gRNA1	25C	30	70																										Cdh1-P2A1-gRNA2	5C	-0.231886	-0.347411
						Tbx3-AIMS / P2A1-gRNA1	35C	54.5455	45.4545																										Cdh1-P2A1-gRNA2	10C	-0.584959	-0.83316
						Tbx3-AIMS / P2A1-gRNA1	40C	46.6667	53.3333																										Cdh1-P2A1-gRNA2	15C	-1.46314	-1.31891
						Tbx3-AIMS / P2A1-gRNA1	40C	50	50																										Cdh1-P2A1-gRNA2	20C	-1.91105	-1.80466
						Cdh1-AIMS / P2A1-gRNA1	15C	50	50																										Cdh1-P2A1-gRNA2	25C	-2.38533	-2.2904
						Cdh1-AIMS / P2A1-gRNA1	15C	38.8889	61.1111																										Cdh1-P2A1-gRNA2	30C	-2.65599	-2.77615
						Cdh1-AIMS / P2A1-gRNA1	20C	77.7778	22.2222																										Cdh1-P2A1-gRNA3	0C	0	-0.16138
						Cdh1-AIMS / P2A1-gRNA1	20C	69.2308	30.7692																										Cdh1-P2A1-gRNA3	5C	-0.719492	-0.707415
						Cdh1-AIMS / P2A1-gRNA1	20C	56.25	43.75																										Cdh1-P2A1-gRNA3	10C	-1.20658	-1.25345
						Cdh1-AIMS / P2A1-gRNA1	25C	38.4615	61.5385																										Cdh1-P2A1-gRNA3	15C	-1.97615	-1.79948
						Cdh1-AIMS / P2A1-gRNA1	25C	40	60																										Cdh1-P2A1-gRNA3	20C	-2.62782	-2.34552
						Cdh1-AIMS / P2A1-gRNA1	25C	52.9412	47.0588																										Cdh1-P2A1-gRNA3	25C	-2.89231	-2.89155
						Cdh1-AIMS / P2A1-gRNA1	30C	71.4286	28.5714																										Cdh1-P2A1-gRNA3	30C	-3.17403	-3.43759
						Cdh1-AIMS / P2A1-gRNA1	30C	43.75	56.25																										Cdh1-P2A2-gRNA4	0C	0	0.337048
						Cdh1-AIMS / P2A1-gRNA1	30C	47.3684	52.6316																										Cdh1-P2A2-gRNA4	5C	0	-0.154013
						Cdh1-AIMS / P2A1-gRNA1	35C	38.4615	61.5385																										Cdh1-P2A2-gRNA4	10C	0	-0.645074
						Cdh1-AIMS / P2A1-gRNA1	35C	52	48																										Cdh1-P2A2-gRNA4	15C	-1.43278	-1.13613
						Cdh1-AIMS / P2A1-gRNA1	35C	42.8571	57.1429																										Cdh1-P2A2-gRNA4	20C	-1.79687	-1.6272
						Cdh1-AIMS / P2A1-gRNA1	40C	56.25	43.75																										Cdh1-P2A2-gRNA4	25C	-2.21706	-2.11826
						Cdh1-AIMS / P2A1-gRNA1	40C	60	40																										Cdh1-P2A2-gRNA4	30C	-2.50624	-2.60932
						Cdh1-AIMS / P2A1-gRNA1	40C	76.9231	23.0769																										Cdh1-P2A2-gRNA5	0C	0	0.174717
						Cdh1-AIMS / P2A1-gRNA1	30C	50	50																										Cdh1-P2A2-gRNA5	5C	0	-0.3811
						Cdh1-AIMS / P2A1-gRNA1	30C	65	35																										Cdh1-P2A2-gRNA5	10C	-0.832248	-0.936917
						Cdh1-AIMS / P2A1-gRNA1	30C	11.7647	88.2353																										Cdh1-P2A2-gRNA5	15C	-1.69165	-1.49273
						Cdh1-AIMS / P2A1-gRNA1	25C	50	50																										Cdh1-P2A2-gRNA5	20C	-2.34275	-2.04855
						Cdh1-AIMS / P2A1-gRNA1	25C	40	60																										Cdh1-P2A2-gRNA5	25C	-2.6951	-2.60437
						Cdh1-AIMS / P2A1-gRNA1	25C	63.1579	36.8421																										Cdh1-P2A2-gRNA5	30C	-2.88739	-3.16018
						Cdh1-AIMS / P2A1-gRNA1	20C	47.8261	52.1739																										Cdh1-P2A2-gRNA6	0C	0	-0.46068
						Cdh1-AIMS / P2A1-gRNA1	20C	60	40																										Cdh1-P2A2-gRNA6	5C	-0.848399	-0.996522
						Cdh1-AIMS / P2A1-gRNA1	20C	38.8889	61.1111																										Cdh1-P2A2-gRNA6	10C	-1.74727	-1.53236
						Cdh1-AIMS / P2A1-gRNA2	30C	68.9655	31.0345																										Cdh1-P2A2-gRNA6	15C	-2.89549	-2.06821
						Cdh1-AIMS / P2A1-gRNA2	30C	36.8421	63.1579																										Cdh1-P2A2-gRNA6	20C	-2.76341	-2.60405
						Cdh1-AIMS / P2A1-gRNA2	30C	47.0588	52.9412																										Cdh1-P2A2-gRNA6	25C	-2.98438	-3.13989
						Cdh1-AIMS / P2A1-gRNA2	25C	70	30																										Cdh1-P2A2-gRNA6	30C	-3.23849	-3.67573
						Cdh1-AIMS / P2A1-gRNA2	25C	70.5882	29.4118																										Acvr1(WT)-sgRNA1	0C	0	-0.173463
						Cdh1-AIMS / P2A1-gRNA2	25C	50	50																										Acvr1(WT)-sgRNA1	5C	0	-0.890445
						Cdh1-AIMS / P2A1-gRNA2	20C	41.6667	58.3333																										Acvr1(WT)-sgRNA1	10C	-2.27941	-1.60743
						Cdh1-AIMS / P2A1-gRNA2	20C	38.8889	61.1111																										Acvr1(WT)-sgRNA1	15C	-3.12197	-2.32441
						Cdh1-AIMS / P2A2-gRNA4	30C	47.3684	52.6316																										Acvr1(WT)-sgRNA1	20C	-3.38843	-3.04139
						Cdh1-AIMS / P2A2-gRNA4	30C	50	50																										Acvr1(WT)-sgRNA1	25C	-3.47669	-3.75837
						Cdh1-AIMS / P2A2-gRNA4	35C	47.3684	52.6316																										Acvr1(WT)-sgRNA1	30C	-4.00436	-4.47535
						Cdh1-AIMS / P2A2-gRNA4	35C	50	50																										ACVR1(R206H)-sgRNA1	0C	9.64e-17	-0.177598
						Cdh1-AIMS / P2A2-gRNA4	40C	44.4444	55.5556																										ACVR1(R206H)-sgRNA1	5C	-1.29184	-0.994451
						Cdh1-AIMS / P2A2-gRNA4	40C	58.3333	41.6667																										ACVR1(R206H)-sgRNA1	10C	-1.74933	-1.8113
						Cdh1-AIMS / P2A2-gRNA4	40C	18.75	81.25																										ACVR1(R206H)-sgRNA1	15C	-2.57035	-2.62816
						Cdh1-AIMS / P2A2-gRNA5	30C	47.3684	52.6316
						Cdh1-AIMS / P2A2-gRNA5	30C	54.5455	45.4545
						Cdh1-AIMS / P2A2-gRNA5	30C	20	80
						Cdh1-AIMS / P2A2-gRNA5	25C	27.2727	72.7273
						Cdh1-AIMS / P2A2-gRNA5	25C	70.5882	29.4118
						Cdh1-AIMS / P2A2-gRNA5	25C	44	56
						Cdh1-AIMS / P2A2-gRNA5	20C	50	50
						Cdh1-AIMS / P2A2-gRNA5	20C	36.3636	63.6364
						Cdh1-AIMS / P2A2-gRNA5	20C	47.3684	52.6316
						Cdh1-AIMS / P2A2-gRNA6	30C	76.9231	23.0769
						Cdh1-AIMS / P2A2-gRNA6	25C	33.3333	66.6667
						Cdh1-AIMS / P2A2-gRNA6	25C	52.9412	47.0588
						Cdh1-AIMS / P2A2-gRNA6	20C	41.6667	58.3333
						Cdh1-AIMS / P2A2-gRNA6	20C	56.25	43.75
						Cdh1-AIMS / P2A2-gRNA6	20C	25	75
						Cdh1-AIMS / P2A2-gRNA6	15C	56.25	43.75
						Cdh1-AIMS / P2A2-gRNA6	15C	38.8889	61.1111
						Cdh1-AIMS / P2A2-gRNA6	10C	38.4615	61.5385
						Cdh1-AIMS / P2A2-gRNA6	10C	28.5714	71.4286
						Cdh1-AIMS / P2A2-gRNA6	10C	42.8571	57.1429

## Sheet: Fig.3
Fig.3b					Fig.3c					Fig.3d					Fig.3e					Fig.3f		Intact	Trimmed	Total
	0C	10C	25C			0C	10C	25C			0C	10C	25C			0C	10C	25C			0C	1	1	1
	126.044	65.9613	49.2713			108.186	100.83	68.5469			88.8533	178.322	205.622			128	119	77.4			5C	0.0632082	0.0607436	0.123952
	89.313	81.2598	43.7075			92.054	89.9018	51.9089			112.173	215.285	202.214			133	127	81.5			10C	0.0163893	0.0125708	0.0296776
	81.6406	87.0467	31.5363			105.47	85.9231	87.8544			98.9739	178.401	179.932			147	110	75.3			15C	0.00183554	0.00151807	0.0034091
	103.002	79.7968	40.5209			94.2898	85.7218	69.1658								134	115	75.1			20C	0.00040256	0.00033294	0.00077631
																					25C	0.00010705	8.8538e-05	0.00025566
																					30C	6.5653e-05	5.4298e-05	0.00015753

## Sheet: Fig.4
Fig.4c	pCMV+AcrIIA4	AIMS[P]	pCMV+AcrIIA4	Viability		Fig.4d	[C]sgRNA	AIMS[P]	Viability		Fig.4e				Fig.4f
	0 ng	0.994048	0 ng	0.995614			0C	1	0.868745			0C	107.198			BRCA1	(Mock = 1)		CXCR4	(Mock = 1)
	0 ng	1	0 ng	0.787281			0C	1	1.40607			0C	133.43			0C	0.0935916		0C	0.138905
	0 ng	0.983871	0 ng	0.907895			0C	1	1.09024			0C	127.117			0C	0.0789633		0C	0.119613
	0.5 ng	0.952381	0 ng	1.11623			0C		0.917966			1C	127.49			0C	0.0873087		0C	0.120911
	0.5 ng	1	0 ng	1.19298			0C		0.716981			1C	121.791			5C	0.282203		5C	0.412374
	0.5 ng	1	0.5 ng	1.22588			5C	0.972222	1.63577			1C	114.13			5C	0.287402		5C	0.408248
	1.5 ng	0.983871	0.5 ng	0.809211			5C	0.986842	1.82445			2C	50.3854			5C	0.27341		5C	0.370628
	1.5 ng	0.971014	0.5 ng	0.995614			5C	1	1.58655			2C	42.4258			10C	0.51518		10C	0.805572
	1.5 ng	0.892857	0.5 ng	1.10526			5C		1.20919			2C	43.9659			10C	0.508307		10C	0.795815
	5 ng	0.871212	0.5 ng	0.995614			5C		0.954881			3C	26.3365			10C	0.490671		10C	0.766935
	5 ng	0.791667	1.5 ng	1.05044			10C	0.983871	1.62756			3C	24.2183			15C	0.949299		15C	0.964448
	5 ng	0.839744	1.5 ng	0.754386			10C	0.972727	1.69319			3C	17.396			15C	0.969632		15C	0.955289
	15 ng	0.704225	1.5 ng	1.02851			10C	0.983607	1.21329			4C	19.1313			15C	0.908197		15C	0.927778
	15 ng	0.650794	1.5 ng	1.01754			10C		1.45119			4C	10.8629			Mock	1.07787		Mock	0.989369
	15 ng	0.635593	1.5 ng	0.864035			10C		0.741591			4C	16.7061			Mock	0.993948		Mock	1.01547
	50 ng	0.453947	5 ng	0.820175			15C	0.76	1.36095			5C	4.11951			Mock	0.928187		Mock	0.995166
	50 ng	0.321429	5 ng	0.885965			15C	0.693333	1.37736			5C	3.08256
	50 ng	0.310811	5 ng	0.973684			15C	0.785714	1.03281			5C	1.02196
	150 ng	0.30303	5 ng	1.05044			15C		1.20098			6C	2.1385
	150 ng	0.158333	5 ng	1.03947			15C		0.97539			6C	1.04529
	150 ng	0.125	15 ng	1.07237			20C	0.527778	1.73421			6C	4.22581
	500 ng	0.326087	15 ng	0.83114			20C	0.375	2.03363			10C	2.16368
	500 ng	0.180851	15 ng	1.19298			20C	0.615385	1.89418			10C	2.43203
	500 ng	0.15873	15 ng	0.754386			20C		1.77112			10C	1.43713
			15 ng	1.23684			20C		1.59065			Mock (fold = 1)	1.74312
			50 ng	1.10526			25C	0.342105	2.15669			Mock (fold = 1)	1.2567
			50 ng	0.885965			25C	0.4	2.13618			Mock (fold = 1)	0.00017866
			50 ng	0.83114			25C	0.380597	2.13618
			50 ng	0.710526			25C		1.89007
			50 ng	0.907895			25C		1.45119
			150 ng	0.721491			30C	0.34507	1.76292
			150 ng	0.787281			30C	0.28125	1.75062
			150 ng	0.502193			30C	0.3125	2.08696
			150 ng	0.622807			30C		1.49221
			150 ng	0.710526			30C		1.20919
			500 ng	0.699561			35C	0.242188	2.02953
			500 ng	0.392544			35C	0.229412	1.81624
			500 ng	0.557018			35C	0.209877	1.61526
			500 ng	0.524123			35C		1.61526
			500 ng	0.578947			35C		1.29943

## Sheet: Fig.5
Fig.5b								Fig.5c												Fig.5e												Fig.5f						Fig.5g
											Bi indel	Bi indel	Mono indel	Mono indel	No indel	No indel						0C	5C	10C	15C	20C	25C	30C	35C	40C		Bac[P]-based prediction	No	0.760977	3.20102	38.6091			Total colony number (n)	0C/0C (g1/g2)	25C/0C	25C/25C
		[C]sgRNA	Bi indel	Mono indel	No indel	AIMS[P]				[C]sgRNA	experimental	predicted	experimental	predicted	experimental	predicted					AIMS[P]	1	0.972222	0.983871	0.76	0.527778	0.342105	0.34507	0.242188	0.416667			Mono	1.07806	4.39798	30.1819				117	84	124
	Tbx3-AIMS / P2A1-gRNA1	0C	0.987695	0.00813879	0.00416667	0.991764			Tbx3-AIMS / P2A1-gRNA1	0C	0.987695	0.988342	0.00813879	0.00684376	0.00416667	0.00481421					Bac[P]	1	1	1	0.826087	0.5	0.347826	0.208333	0.208333	0.5			Bi	98.161	92.401	31.2091				117	110	133
	Tbx3-AIMS / P2A1-gRNA1	5C	0.905988	0.0661671	0.0278445	0.939072			Tbx3-AIMS / P2A1-gRNA1	5C	0.905988	0.914339	0.0661671	0.0494651	0.0278445	0.0361956																								128	100	106
	Tbx3-AIMS / P2A1-gRNA1	10C	0.78131	0.124183	0.0945068	0.843402			Tbx3-AIMS / P2A1-gRNA1	10C	0.78131	0.782805	0.124183	0.121193	0.0945068	0.0960017				AIMS[P]-based prediction	No	0	1.64651	0.937436	15.1582	32.8646	50.5776	50.2573	62.095	42.9445
	Tbx3-AIMS / P2A1-gRNA1	15C	0.373551	0.239694	0.386755	0.493398			Tbx3-AIMS / P2A1-gRNA1	15C	0.373551	0.345501	0.239694	0.295795	0.386755	0.358705					Mono	0	2.307	1.32515	17.6835	28.6709	30.4448	30.4853	27.41	30.711									Conpound heterozygous (n)	0	0	7
	Tbx3-AIMS / P2A1-gRNA1	20C	0.191286	0.285871	0.522843	0.334222			Tbx3-AIMS / P2A1-gRNA1	20C	0.191286	0.182585	0.285871	0.303273	0.522843	0.514142					Bi	100	96.0465	97.7374	67.1582	38.4646	18.9776	19.2573	10.495	26.3445										0	0	6
	Tbx3-AIMS / P2A1-gRNA1	25C	0.0537266	0.200402	0.745872	0.153927			Tbx3-AIMS / P2A1-gRNA1	25C	0.0537266	0.0467641	0.200402	0.214327	0.745872	0.738909																								0	0	5
	Tbx3-AIMS / P2A1-gRNA1	30C	0.0860535	0.179869	0.734078	0.175988			Tbx3-AIMS / P2A1-gRNA1	30C	0.0860535	0.0596154	0.179869	0.232745	0.734078	0.707639				Bac[P]-based prediction	No	0	0	0	10.7314	35.2881	49.9384	66.4388	66.4388	35.2881
	Tbx3-AIMS / P2A1-gRNA1	35C	0.0446914	0.221281	0.734027	0.155332			Tbx3-AIMS / P2A1-gRNA1	35C	0.0446914	0.0475445	0.221281	0.215575	0.734027	0.736881					Mono	0	0	0	13.3371	29.4239	30.5232	25.5225	25.5225	29.4239									Conpound heterozygous (%)	0	0	5.64516
	Tbx3-AIMS / P2A1-gRNA1	40C	0.131071	0.257795	0.611134	0.259969			Tbx3-AIMS / P2A1-gRNA1	40C	0.131071	0.118882	0.257795	0.282174	0.611134	0.598944					Bi	100	100	100	75.9314	35.2881	19.5384	8.03876	8.03876	35.2881										0	0	4.51128
	Cdh1-AIMS / P2A1-gRNA1	0C	0.98961	0.0103896	0	0.994805			Cdh1-AIMS / P2A1-gRNA1	0C	0.98961	0.992644	0.0103896	0.00432215	0	0.00303287																								0	0	4.71698
	Cdh1-AIMS / P2A1-gRNA1	5C	0.964876	0.0303622	0.00476191	0.980057			Cdh1-AIMS / P2A1-gRNA1	5C	0.964876	0.971812	0.0303622	0.0164892	0.00476191	0.0116985
	Cdh1-AIMS / P2A1-gRNA1	10C	0.910795	0.0705629	0.0186417	0.946077			Cdh1-AIMS / P2A1-gRNA1	10C	0.910795	0.924118	0.0705629	0.0439188	0.0186417	0.0319639
	Cdh1-AIMS / P2A1-gRNA1	15C	0.511422	0.321723	0.166855	0.672283			Cdh1-AIMS / P2A1-gRNA1	15C	0.511422	0.558732	0.321723	0.227102	0.166855	0.214165
	Cdh1-AIMS / P2A1-gRNA1	20C	0.273614	0.397967	0.328419	0.472597			Cdh1-AIMS / P2A1-gRNA1	20C	0.273614	0.322536	0.397967	0.300124	0.328419	0.377341
	Cdh1-AIMS / P2A1-gRNA1	25C	0.118405	0.311228	0.570367	0.274019			Cdh1-AIMS / P2A1-gRNA1	25C	0.118405	0.130203	0.311228	0.287632	0.570367	0.582165
	Cdh1-AIMS / P2A1-gRNA1	30C	0.135167	0.256017	0.608817	0.263175			Cdh1-AIMS / P2A1-gRNA1	30C	0.135167	0.121433	0.256017	0.283484	0.608817	0.595083
	Cdh1-AIMS / P2A1-gRNA1	35C	0.0869297	0.272897	0.640173	0.223378			Cdh1-AIMS / P2A1-gRNA1	35C	0.0869297	0.0911943	0.272897	0.264368	0.640173	0.644438
	Cdh1-AIMS / P2A1-gRNA1	40C	0.196329	0.359201	0.44447	0.375929			Cdh1-AIMS / P2A1-gRNA1	40C	0.196329	0.222167	0.359201	0.307524	0.44447	0.470308
	Cdh1-AIMS / P2A2-gRNA4	0C	1	0	0	1			Cdh1-AIMS / P2A2-gRNA4	0C	1	0.997167	0	0.00166625	0	0.00116597
	Cdh1-AIMS / P2A2-gRNA4	5C	1	0	0	1			Cdh1-AIMS / P2A2-gRNA4	5C	1	0.997167	0	0.00166625	0	0.00116597
	Cdh1-AIMS / P2A2-gRNA4	10C	1	0	0	1			Cdh1-AIMS / P2A2-gRNA4	10C	1	0.997167	0	0.00166625	0	0.00116597
	Cdh1-AIMS / P2A2-gRNA4	15C	0.968223	0.0107555	0.0210216	0.973601			Cdh1-AIMS / P2A2-gRNA4	15C	0.968223	0.962718	0.0107555	0.0217664	0.0210216	0.0155162
	Cdh1-AIMS / P2A2-gRNA4	20C	0.904821	0.0723477	0.022831	0.940995			Cdh1-AIMS / P2A2-gRNA4	20C	0.904821	0.917022	0.0723477	0.0479462	0.022831	0.0350319
	Cdh1-AIMS / P2A2-gRNA4	25C	0.804939	0.106857	0.0882041	0.858367			Cdh1-AIMS / P2A2-gRNA4	25C	0.804939	0.80312	0.106857	0.110495	0.0882041	0.0863851
	Cdh1-AIMS / P2A2-gRNA4	30C	0.64108	0.231699	0.127221	0.75693			Cdh1-AIMS / P2A2-gRNA4	30C	0.64108	0.667557	0.231699	0.178746	0.127221	0.153697
	Cdh1-AIMS / P2A2-gRNA4	35C	0.628868	0.240301	0.130831	0.749018			Cdh1-AIMS / P2A2-gRNA4	35C	0.628868	0.657208	0.240301	0.183622	0.130831	0.159171
	Cdh1-AIMS / P2A2-gRNA4	40C	0.672717	0.224362	0.11136	0.784898			Cdh1-AIMS / P2A2-gRNA4	40C	0.672717	0.704415	0.224362	0.160966	0.11136	0.13462
	Cdh1-AIMS / P2A1-gRNA1	0C	1	0	0	1			Cdh1-AIMS / P2A1-gRNA1	0C	1	0.997167	0	0.00166625	0	0.00116597
	Cdh1-AIMS / P2A1-gRNA1	5C	0.981969	0.00877193	0.00925926	0.986355			Cdh1-AIMS / P2A1-gRNA1	5C	0.981969	0.980699	0.00877193	0.0113126	0.00925926	0.00798902
	Cdh1-AIMS / P2A1-gRNA1	10C	0.960137	0.0398635	0	0.980068			Cdh1-AIMS / P2A1-gRNA1	10C	0.960137	0.971828	0.0398635	0.0164799	0	0.0116919
	Cdh1-AIMS / P2A1-gRNA1	15C	0.64254	0.207619	0.149841	0.746349			Cdh1-AIMS / P2A1-gRNA1	15C	0.64254	0.653724	0.207619	0.185251	0.149841	0.161025
	Cdh1-AIMS / P2A1-gRNA1	20C	0.376994	0.25812	0.364886	0.506054			Cdh1-AIMS / P2A1-gRNA1	20C	0.376994	0.359686	0.25812	0.292737	0.364886	0.347577
	Cdh1-AIMS / P2A1-gRNA1	25C	0.231434	0.285601	0.482966	0.374234			Cdh1-AIMS / P2A1-gRNA1	25C	0.231434	0.220511	0.285601	0.307447	0.482966	0.472042
	Cdh1-AIMS / P2A1-gRNA1	30C	0.177996	0.269888	0.552116	0.31294			Cdh1-AIMS / P2A1-gRNA1	30C	0.177996	0.163388	0.269888	0.299105	0.552116	0.537507
	Cdh1-AIMS / P2A1-gRNA1	35C	0.115478	0.223361	0.661161	0.227159			Cdh1-AIMS / P2A1-gRNA1	35C	0.115478	0.0939287	0.223361	0.26646	0.661161	0.639612
	Cdh1-AIMS / P2A1-gRNA1	40C	0.422208	0.208768	0.369024	0.526592			Cdh1-AIMS / P2A1-gRNA1	40C	0.422208	0.38303	0.208768	0.287123	0.369024	0.329847
	Cdh1-AIMS / P2A1-gRNA2	0C	0.994444	0.00555556	0	0.997222			Cdh1-AIMS / P2A1-gRNA2	0C	0.994444	0.996065	0.00555556	0.00231349	0	0.00162027
	Cdh1-AIMS / P2A1-gRNA2	5C	0.990543	0.00945721	0	0.995271			Cdh1-AIMS / P2A1-gRNA2	5C	0.990543	0.993304	0.00945721	0.00393503	0	0.0027603
	Cdh1-AIMS / P2A1-gRNA2	10C	0.978803	0.0211967	0	0.989402			Cdh1-AIMS / P2A1-gRNA2	10C	0.978803	0.985003	0.0211967	0.00879791	0	0.00619943
	Cdh1-AIMS / P2A1-gRNA2	15C	0.885394	0.0794906	0.0351156	0.925139			Cdh1-AIMS / P2A1-gRNA2	15C	0.885394	0.894947	0.0794906	0.0603835	0.0351156	0.0446692
	Cdh1-AIMS / P2A1-gRNA2	20C	0.735848	0.158348	0.105804	0.815022			Cdh1-AIMS / P2A1-gRNA2	20C	0.735848	0.744569	0.158348	0.140906	0.105804	0.114525
	Cdh1-AIMS / P2A1-gRNA2	25C	0.474837	0.243325	0.281837	0.5965			Cdh1-AIMS / P2A1-gRNA2	25C	0.474837	0.465283	0.243325	0.262435	0.281837	0.272282
	Cdh1-AIMS / P2A1-gRNA2	30C	0.295004	0.294348	0.410648	0.442178			Cdh1-AIMS / P2A1-gRNA2	30C	0.295004	0.289773	0.294348	0.30481	0.410648	0.405417
	Cdh1-AIMS / P2A1-gRNA3	0C	1	0	0	1			Cdh1-AIMS / P2A1-gRNA3	0C	1	0.997167	0	0.00166625	0	0.00116597
	Cdh1-AIMS / P2A1-gRNA3	5C	0.98956	0.0104396	0	0.99478			Cdh1-AIMS / P2A1-gRNA3	5C	0.98956	0.992609	0.0104396	0.0043429	0	0.00304749
	Cdh1-AIMS / P2A1-gRNA3	10C	0.968296	0.0317035	0	0.984148			Cdh1-AIMS / P2A1-gRNA3	10C	0.968296	0.977584	0.0317035	0.0131295	0	0.00928709
	Cdh1-AIMS / P2A1-gRNA3	15C	0.864479	0.0979408	0.0375804	0.913449			Cdh1-AIMS / P2A1-gRNA3	15C	0.864479	0.878737	0.0979408	0.0694253	0.0375804	0.0518382
	Cdh1-AIMS / P2A1-gRNA3	20C	0.577131	0.249376	0.173493	0.701819			Cdh1-AIMS / P2A1-gRNA3	20C	0.577131	0.596211	0.249376	0.211216	0.173493	0.192573
	Cdh1-AIMS / P2A1-gRNA3	25C	0.440688	0.241486	0.317826	0.561431			Cdh1-AIMS / P2A1-gRNA3	25C	0.440688	0.423506	0.241486	0.27585	0.317826	0.300644
	Cdh1-AIMS / P2A1-gRNA3	30C	0.268671	0.264451	0.466878	0.400897			Cdh1-AIMS / P2A1-gRNA3	30C	0.268671	0.247005	0.264451	0.307784	0.466878	0.445211
	Cdh1-AIMS / P2A2-gRNA5	0C	1	0	0	1			Cdh1-AIMS / P2A2-gRNA5	0C	1	0.997167	0	0.00166625	0	0.00116597
	Cdh1-AIMS / P2A2-gRNA5	5C	1	0	0	1			Cdh1-AIMS / P2A2-gRNA5	5C	1	0.997167	0	0.00166625	0	0.00116597
	Cdh1-AIMS / P2A2-gRNA5	10C	0.993243	0	0.00675676	0.993243			Cdh1-AIMS / P2A2-gRNA5	10C	0.993243	0.990434	0	0.00561803	0.00675676	0.00394777
	Cdh1-AIMS / P2A2-gRNA5	15C	0.92736	0.0514709	0.0211692	0.953095			Cdh1-AIMS / P2A2-gRNA5	15C	0.92736	0.933933	0.0514709	0.0383239	0.0211692	0.0277428
	Cdh1-AIMS / P2A2-gRNA5	20C	0.727741	0.183343	0.0889159	0.819412			Cdh1-AIMS / P2A2-gRNA5	20C	0.727741	0.750459	0.183343	0.137906	0.0889159	0.111634
	Cdh1-AIMS / P2A2-gRNA5	25C	0.532163	0.27252	0.195317	0.668423			Cdh1-AIMS / P2A2-gRNA5	25C	0.532163	0.553875	0.27252	0.229096	0.195317	0.217029
	Cdh1-AIMS / P2A2-gRNA5	30C	0.435312	0.257807	0.306881	0.564216			Cdh1-AIMS / P2A2-gRNA5	30C	0.435312	0.426786	0.257807	0.274859	0.306881	0.298355
	Cdh1-AIMS / P2A2-gRNA6	0C	0.995434	0	0.00456621	0.995434			Cdh1-AIMS / P2A2-gRNA6	0C	0.995434	0.993534	0	0.00380015	0.00456621	0.00266538
	Cdh1-AIMS / P2A2-gRNA6	5C	0.954934	0.0274489	0.0176166	0.968659			Cdh1-AIMS / P2A2-gRNA6	5C	0.954934	0.955766	0.0274489	0.0257851	0.0176166	0.0184486
	Cdh1-AIMS / P2A2-gRNA6	10C	0.702893	0.186144	0.110963	0.795965			Cdh1-AIMS / P2A2-gRNA6	10C	0.702893	0.719114	0.186144	0.153702	0.110963	0.127184
	Cdh1-AIMS / P2A2-gRNA6	15C	0.135166	0.163875	0.700959	0.217104			Cdh1-AIMS / P2A2-gRNA6	15C	0.135166	0.086723	0.163875	0.260761	0.700959	0.652516
	Cdh1-AIMS / P2A2-gRNA6	20C	0.169235	0.207908	0.622857	0.273189			Cdh1-AIMS / P2A2-gRNA6	20C	0.169235	0.129524	0.207908	0.28733	0.622857	0.583146
	Cdh1-AIMS / P2A2-gRNA6	25C	0.10309	0.162478	0.734431	0.184329			Cdh1-AIMS / P2A2-gRNA6	25C	0.10309	0.0647939	0.162478	0.239071	0.734431	0.696135
	Cdh1-AIMS / P2A2-gRNA6	30C	0.0416177	0.14038	0.818003	0.111807			Cdh1-AIMS / P2A2-gRNA6	30C	0.0416177	0.0259299	0.14038	0.171755	0.818003	0.802315

## Sheet: Fig.6
Fig.6d						Fig.6f				Fig.6g										Fig.6i							Fig.6j
	Overall						0C	0.0207408			Fig.6	0C	5C	10C	15C	20C	25C	30C				overall HDR	overall HDR	WT/R206H	WT/R206H				0C	5C	10C	15C	20C	25C	30C
	0C	2	8.16327	2.12766			5C	0.108493			on−target P	1	1	0.84	0.43	0.3	0.27	0.09				experiment	prediction	experiment	prediction			WT/R206H	0.001642028_	0.009576587_	0.744528	2.2628	2.40906	2.38869	1.44946
	5C	16	19.4444	26			10C	0.112233			off−target P	1	1	0.78	0.38	0.13	0.12	0.04			0C	4.09697	3.97134	0	0.00164203			WT/R206H+indel	0.001813918_	0.008736954_	0.604075	1.09643	0.846784	0.76564	0.162292
	10C	20	20.3704	13.3333			15C	0.155017													5C	20.4815	20.7332	0	0.00957659			indel/R206H	0.003902218_	2.157750538_	2.60359	2.28785	1.62822	1.45114	0.286716
	15C	7.69231	18.3333	10.7143			20C	0.102712			Fig.7 (pf vs 1mm)	0C	5C	10C	15C						10C	17.9012	17.5504	0	0.744528			indel/R206H+indel	3.96355	17.3526	12.6561	3.22896	1.37032	1.06853	0.0573877
	20C	3.57143	6.45161	8.06452			25C	0.0288906			on−target P	0.93	0.38	0.2	0.03						15C	12.8022	9.21665	0.555556	2.2628			R206H/R206H	0.000429746_	1.204567575_	0.942135	0.340602	0.185131	0.155565	0.021245
	25C	0	0	4.6875			30C	0.152106			off−target P	0.77	0.17	0.06	0.04						20C	6.02919	6.43951	1.67051	2.40906
	30C	0	3.1746	5																	25C	1.5625	5.82956	1.5625	2.38869				0C	5C	10C	15C	20C	25C	30C
											Fig.7 (pf vs 2mm)	0C	5C	10C	15C						30C	2.72487	1.9771	2.72487	1.44946			WT/R206H	0.00041347	0.000461896	0.0424222	0.245513	0.374106	0.409754	0.733124
	WT/R206H										on−target P	0.93	0.38	0.2	0.03													WT/R206H+indel	0.000456753	0.000421399	0.0344194	0.118962	0.131498	0.131337	0.0820861
	0C	0	0	0							off−target P	0.52	0	0	0													indel/R206H	0.000982596	0.104072	0.148349	0.24823	0.252848	0.248928	0.145018
	5C	0	0	0																								indel/R206H+indel	0.998039	0.836946	0.721128	0.35034	0.212798	0.183295	0.0290262
	10C	0	0	0																								R206H/R206H	0.000108212	0.0580985	0.0536816	0.0369551	0.0287492	0.0266855	0.0107455
	15C	0	1.66667	0
	20C	1.78571	3.22581	0
	25C	0	0	4.6875
	30C	0	3.1746	5

## Sheet: Fig.7
Fig.7d							Fig.7e							Fig.7f						Fig.7g				Fig.7h			Fig.7i
	0C	5C	10C	15C	20C			0C	5C	10C	15C	20C			Overall						FOP	Corrected			Estimated HDR rate				overall HDR	overall HDR	WT/Corrected	WT/Corrected
	0	57500	120000	237500	275000			88.2716	15.5455	6.51878	3.68195	3.52887			0C	42.3729	8.10811	16.6667			68.2327	15.2632			0.132106				experiment	prediction	experiment	prediction
	0	150000	172500	420000	502500			83.4061	21.5325	11.7705	4.44284	3.34778			5C	29.5082	16.6667	15.5844			72.0665	13.754			0.38738			0C	22.3826	22.3826	0	0.568294
	750	112500	202500	465000	342500			86.631	19.4981	10.3304	4.31481	5.05653			10C	12.9032	6.57895	7.36842			82.7145	17.9718			0.333405			5C	20.5864	14.7527	8.66174	5.67967
	0	70000	110000	200000	225000										15C	0	0	1.06383							0.0870758			10C	8.9502	7.28797	5.06791	4.18474
																												15C	0.35461	1.0932	0	0.817162
															WT/Corrected
															0C	0	0	0
															5C	13.1148	8.97436	3.8961
															10C	9.67742	1.31579	4.21053
															15C	0	0	0

## Sheet: ED_Fig.1
ED_Fig.1d
		tdTomato/Venus
	Tbx3-P2A1-sgRNA1	Frameshift/Frameshift	Frameshift/In-frame	In-frame/Frameshift	In-frame/In-frame
		47	3	2	1
		37	6	4	2
		48	5	4	2
	Cdh1-P2A1-sgRNA1	Frameshift/Frameshift	Frameshift/In-frame	In-frame/Frameshift	In-frame/In-frame
		51	8	10	0
		67	11	14	3
		76	13	10	0
	Cdh1-P2A1-sgRNA2	Frameshift/Frameshift	Frameshift/In-frame	In-frame/Frameshift	In-frame/In-frame
		78	19	17	3
		40	7	6	1
		39	13	15	8
	Tbx3-P2A1-sgRNA3	Frameshift/Frameshift	Frameshift/In-frame	In-frame/Frameshift	In-frame/In-frame
		32	14	6	2
		60	21	23	5
		21	3	5	5
	Cdh1-P2A1-sgRNA4	Frameshift/Frameshift	Frameshift/In-frame	In-frame/Frameshift	In-frame/In-frame
		31	10	9	4
		17	12	27	13
		55	17	13	5
	Cdh1-P2A1-sgRNA5	Frameshift/Frameshift	Frameshift/In-frame	In-frame/Frameshift	In-frame/In-frame
		61	10	14	3
		70	11	12	5
		45	8	18	1
		46	12	17	5
		42	13	18	6
		52	21	17	7
		41	13	16	1
		55	13	8	5
		56	19	12	4
	Cdh1-P2A1-sgRNA6	Frameshift/Frameshift	Frameshift/In-frame	In-frame/Frameshift	In-frame/In-frame
		61	10	14	3
		70	11	12	5
		45	8	18	1
		49	8	15	2
		40	16	9	3
		46	14	10	2

## Sheet: ED_Fig.2
ED_Fig.2c						ED_Fig.2d
	Before passage
	0C	30	33.3333	25			tdTomato/Venus	Indel(+)/indel(-)	Indel(-)/indel(+)
	5C	30	30	15			Tbx3-P2A1-sgRNA1	60	40
	10C	30	25	30				26.6667	73.3333
	15C	40	45	55				30	70
	20C	50	65	75				42.1053	57.8947
	25C	60	65	65				50	50
	30C	50	65	70				66.6667	33.3333
	35C	40	75	75				56.25	43.75
	40C	60	50	55				46.1538	53.8462
								30	70
	After passage							54.5455	45.4545
	0C	10	0	5				46.6667	53.3333
	5C	5	5	0				50	50
	10C	5	10	0
	15C	0	0	0			tdTomato/Venus	Indel(+)/indel(-)	Indel(-)/indel(+)
	20C	10	0	5			Cdh1-P2A1-sgRNA1	50	50
	25C	15	5	0				38.8889	61.1111
	30C	15	5	5				77.7778	22.2222
	35C	0	5	10				69.2308	30.7692
	40C	25	10	0				56.25	43.75
								38.4615	61.5385
	AIMS[P]							40	60
	0C	1						52.9412	47.0588
	5C	0.986355						71.4286	28.5714
	10C	0.980068						43.75	56.25
	15C	0.746349						47.3684	52.6316
	20C	0.506054						38.4615	61.5385
	25C	0.374234						52	48
	30C	0.31294						42.8571	57.1429
	35C	0.227159						56.25	43.75
	40C	0.526592						60	40
								76.9231	23.0769
							tdTomato/Venus	Indel(+)/indel(-)	Indel(-)/indel(+)
							Cdh1-P2A1-sgRNA2	68.9655	31.0345
								36.8421	63.1579
								47.0588	52.9412
								70	30
								70.5882	29.4118
								50	50
								41.6667	58.3333
								38.8889	61.1111
							tdTomato/Venus	Indel(+)/indel(-)	Indel(-)/indel(+)
							Tbx3-P2A1-sgRNA3	50	50
								65	35
								11.7647	88.2353
								50	50
								40	60
								63.1579	36.8421
								47.8261	52.1739
								60	40
								38.8889	61.1111
							tdTomato/Venus	Indel(+)/indel(-)	Indel(-)/indel(+)
							Cdh1-P2A1-sgRNA4	47.3684	52.6316
								50	50
								47.3684	52.6316
								50	50
								44.4444	55.5556
								58.3333	41.6667
								18.75	81.25
							tdTomato/Venus	Indel(+)/indel(-)	Indel(-)/indel(+)
							Cdh1-P2A1-sgRNA5	47.3684	52.6316
								54.5455	45.4545
								20	80
								27.2727	72.7273
								70.5882	29.4118
								44	56
								50	50
								36.3636	63.6364
								47.3684	52.6316
							tdTomato/Venus	Indel(+)/indel(-)	Indel(-)/indel(+)
							Cdh1-P2A1-sgRNA6	76.9231	23.0769
								33.3333	66.6667
								52.9412	47.0588
								41.6667	58.3333
								56.25	43.75
								25	75
								56.25	43.75
								38.8889	61.1111
								38.4615	61.5385
								28.5714	71.4286
								42.8571	57.1429

## Sheet: ED_Fig.3
ED_Fig.3a									ED_Fig.3d
	Cdh1-AIMS[P]										[C]sgRNA	log10(S)			r	minus_log10P	slope
	0C	1	1	1						Cdh1-P2A1-gRNA1	0C	0		Cdh1-P2A1-gRNA1	0.981478	1.73212	-0.16337
	5C	0.972222	0.986842	1						Cdh1-P2A1-gRNA1	5C	-1.14051		Cdh1-P2A1-gRNA2	0.927685	2.58519	-0.1434
	10C	0.983871	0.972727	0.983607						Cdh1-P2A1-gRNA1	10C	-1.30785		Cdh1-P2A1-gRNA3	0.932523	2.65956	-0.10717
	15C	0.76	0.693333	0.785714						Cdh1-P2A1-gRNA1	15C	-2.53086		Cdh1-P2A2-gRNA4	0.977906	3.86044	-0.11116
	20C	0.527778	0.375	0.615385						Cdh1-P2A1-gRNA1	20C	-2.98905		Cdh1-P2A2-gRNA5	0.95247	3.03536	-0.09821
	25C	0.342105	0.4	0.380597						Cdh1-P2A1-gRNA1	25C	-3.22283		Cdh1-P2A2-gRNA6	0.987725	4.49703	-0.109207
	30C	0.34507	0.28125	0.3125						Cdh1-P2A1-gRNA1	30C	-3.3411		Acvr1(WT)-sgRNA1	0.988838	4.60223	-0.09715
	35C	0.242188	0.229412	0.209877						Cdh1-P2A1-gRNA1	35C	-3.53133		ACVR1(R206H)-sgRNA1	0.961353	3.2583	-0.11335
	40C	0.416667	0.693878	0.469231						Cdh1-P2A1-gRNA1	40C	-2.95333
										Cdh1-P2A1-gRNA2	0C	0
	Tbx3-AIMS[P]									Cdh1-P2A1-gRNA2	5C	-0.231886
	0C	0.988636	1	0.993197	1	1	0.96875			Cdh1-P2A1-gRNA2	10C	-0.584959
	5C	0.89726	0.95082	0.969136						Cdh1-P2A1-gRNA2	15C	-1.46314
	10C	0.791045	0.866279	0.872881						Cdh1-P2A1-gRNA2	20C	-1.91105
	15C	0.436508	0.528302	0.515385						Cdh1-P2A1-gRNA2	25C	-2.38533
	20C	0.254237	0.415094	0.333333						Cdh1-P2A1-gRNA2	30C	-2.65599
	25C	0.169643	0.128205	0.163934						Cdh1-P2A1-gRNA3	0C	0
	30C	0.19697	0.155556	0.175439						Cdh1-P2A1-gRNA3	5C	-0.719492
	35C	0.222222	0.14	0.103774						Cdh1-P2A1-gRNA3	10C	-1.20658
	40C	0.3375	0.287234	0.155172						Cdh1-P2A1-gRNA3	15C	-1.97615
										Cdh1-P2A1-gRNA3	20C	-2.62782
										Cdh1-P2A1-gRNA3	25C	-2.89231
										Cdh1-P2A1-gRNA3	30C	-3.17403
										Cdh1-P2A2-gRNA4	0C	0
										Cdh1-P2A2-gRNA4	5C	0
										Cdh1-P2A2-gRNA4	10C	0
										Cdh1-P2A2-gRNA4	15C	-1.43278
										Cdh1-P2A2-gRNA4	20C	-1.79687
										Cdh1-P2A2-gRNA4	25C	-2.21706
										Cdh1-P2A2-gRNA4	30C	-2.50624
										Cdh1-P2A2-gRNA4	35C	-2.52471
										Cdh1-P2A2-gRNA4	40C	-2.4374
										Cdh1-P2A2-gRNA5	0C	0
										Cdh1-P2A2-gRNA5	5C	0
										Cdh1-P2A2-gRNA5	10C	-0.832248
										Cdh1-P2A2-gRNA5	15C	-1.69165
										Cdh1-P2A2-gRNA5	20C	-2.34275
										Cdh1-P2A2-gRNA5	25C	-2.6951
										Cdh1-P2A2-gRNA5	30C	-2.88739
										Cdh1-P2A2-gRNA6	0C	0
										Cdh1-P2A2-gRNA6	5C	-0.848399
										Cdh1-P2A2-gRNA6	10C	-1.74727
										Cdh1-P2A2-gRNA6	15C	-2.89549
										Cdh1-P2A2-gRNA6	20C	-2.76341
										Cdh1-P2A2-gRNA6	25C	-2.98438
										Cdh1-P2A2-gRNA6	30C	-3.23849
										Acvr1(WT)-sgRNA1	0C	0
										Acvr1(WT)-sgRNA1	5C	0
										Acvr1(WT)-sgRNA1	10C	-2.27941
										Acvr1(WT)-sgRNA1	15C	-3.12197
										Acvr1(WT)-sgRNA1	20C	-3.38843
										Acvr1(WT)-sgRNA1	25C	-3.47669
										Acvr1(WT)-sgRNA1	30C	-4.00436
										ACVR1(R206H)-sgRNA1	0C	9.64e-17
										ACVR1(R206H)-sgRNA1	5C	-1.29184
										ACVR1(R206H)-sgRNA1	10C	-1.74933
										ACVR1(R206H)-sgRNA1	15C	-2.57035

[truncated: 6 more sheets: ED_Fig.4, ED_Fig.5, ED_Fig.6, ED_Fig.7, ED_Fig.8, ED_Fig.9]
